# Supplementary material for: Digital Holographic Microscopy in Veterinary Medicine—A Feasibility Study to Analyze Label-Free Leukocytes in Blood and Milk of Dairy Cows
Source: Animals (Basel). 2024 Nov 3;14(21):3156. doi: 10.3390/ani14213156 (PMC11544890; doi:10.3390/ani14213156)
Supplement: Supplementary file 1 [file animals-14-03156-s001.zip]

Archive with 1 entries (1 files):
- animals-3214388-supplementary.pdf
